# Supplementary material for: Untreated vs. Treated Carbon Felt Anodes: Impacts on Power Generation in Microbial Fuel Cells
Source: Micromachines (Basel). 2023 Nov 23;14(12):2142. doi: 10.3390/mi14122142 (PMC10744851; doi:10.3390/mi14122142)
Supplement: Supplementary file 1 [file micromachines-14-02142-s001.zip]

Archive with 1 entries (1 files):
- micromachines-2699592-supplementary.pdf
